# Supplementary material for: Relaxivity Modulation of Gd-HPDO3A-like Complexes by Introducing Polar and Protic Peripheral Groups
Source: Molecules. 2024 Sep 30;29(19):4663. doi: 10.3390/molecules29194663 (PMC11478047; doi:10.3390/molecules29194663)
Supplement: Supplementary file 1 [file molecules-29-04663-s001.zip]

Archive with 1 entries (1 files):
- molecules-3229262-supplementary.pdf
